# Supplementary material for: Comparing Morphometric and Mitochondrial DNA Data from Honeybees and Honey Samples for Identifying Apis mellifera ligustica Subspecies at the Colony Level
Source: Animals (Basel). 2025 Jun 12;15(12):1743. doi: 10.3390/ani15121743 (PMC12189643; doi:10.3390/ani15121743)
Supplement: Supplementary file 1 [file animals-15-01743-s001.zip]

Archive with 1 entries (1 files):
- animals-3635555-supplementary.pdf
